# Supplementary material for: Nucleosome Remodeling at the Yeast PHO8 and PHO84 Promoters without the Putatively Essential SWI/SNF Remodeler
Source: Int J Mol Sci. 2023 Mar 3;24(5):4949. doi: 10.3390/ijms24054949 (PMC10003099; doi:10.3390/ijms24054949)
Supplement: Supplementary file 1 [file ijms-24-04949-s001.zip]

Archive with 1 entries (1 files):
- ijms-2111029-Supplementary.pdf
